# Supplementary material for: Three new species of woodlizards (Hoplocercinae, Enyalioides) from northwestern South America
Source: Zookeys. 2015 Apr 6;(494):107–32. doi: 10.3897/zookeys.494.8903 (PMC4400379; doi:10.3897/zookeys.494.8903)
Supplement: XML Treatment for Enyalioides altotambo [file zookeys.494.8903-treatment1.xml]

<!DOCTYPE tp:taxon-treatment
  PUBLIC "-//TaxonX//DTD Taxonomic Treatment Publishing DTD v0 20100105//EN" "tax-treatment-NSO.dtd">
<tp:taxon-treatment xmlns:tp="http://www.plazi.org/taxpub"><tp:treatment-meta><kwd-group><label>Taxon classification</label><kwd><named-content content-type="kingdom">Animalia</named-content></kwd><kwd><named-content content-type="order">Squamata</named-content></kwd><kwd><named-content content-type="family">Hoplocercidae</named-content></kwd></kwd-group><mixed-citation publication-type="journal"><person-group><name><surname>Torres-Carvajal</surname><given-names>Omar</given-names></name><name><surname>Venegas</surname><given-names>Pablo J.</given-names></name><name><surname>de Queiroz</surname><given-names>Kevin</given-names></name></person-group><article-title>Three new species of woodlizards (<tp:taxon-name><tp:taxon-name-part taxon-name-part-type="subfamily">Hoplocercinae</tp:taxon-name-part></tp:taxon-name>, <italic><tp:taxon-name><tp:taxon-name-part taxon-name-part-type="genus">Enyalioides</tp:taxon-name-part></tp:taxon-name></italic>) from northwestern South America</article-title><source>Zookeys</source><day>6</day><month>4</month><year>2015</year><volume>2015</volume><issue>494</issue><fpage>107</fpage><lpage>132</lpage><pub-id pub-id-type="doi">10.3897/zookeys.494.8903</pub-id></mixed-citation></tp:treatment-meta><tp:nomenclature><tp:taxon-name>
                        <tp:taxon-name-part taxon-name-part-type="genus">Enyalioides</tp:taxon-name-part>
                        <tp:taxon-name-part taxon-name-part-type="species">altotambo</tp:taxon-name-part>
                        <object-id xmlns:xlink="http://www.w3.org/1999/xlink" content-type="zoobank" xlink:type="simple">http://zoobank.org/4AE55600-2B8F-446B-B702-B55BDC3FF1EF</object-id>
                    </tp:taxon-name><tp:taxon-status xmlns:xlink="http://www.w3.org/1999/xlink" xlink:type="simple">sp. n.</tp:taxon-status><tp:nomenclature-citation-list><tp:nomenclature-citation><tp:taxon-name>
                        <tp:taxon-name-part taxon-name-part-type="genus">Enyalioides</tp:taxon-name-part>
                        <tp:taxon-name-part taxon-name-part-type="species">altotambo</tp:taxon-name-part>
                    </tp:taxon-name><comment>Proposed standard English name: Alto Tambo woodlizards</comment></tp:nomenclature-citation><tp:nomenclature-citation><tp:taxon-name>
                        <tp:taxon-name-part taxon-name-part-type="genus">Enyalioides</tp:taxon-name-part>
                        <tp:taxon-name-part taxon-name-part-type="species">altotambo</tp:taxon-name-part>
                    </tp:taxon-name><comment>Proposed standard Spanish name: lagartijas de palo de Alto Tambo</comment></tp:nomenclature-citation><tp:nomenclature-citation><tp:taxon-name><tp:taxon-name-part taxon-name-part-type="genus">Enyalioides</tp:taxon-name-part> <tp:taxon-name-part taxon-name-part-type="species">oshaughnessyi</tp:taxon-name-part></tp:taxon-name><comment> (part) <xref ref-type="bibr" rid="B15">Torres-Carvajal et al. 2011</xref>: 23.</comment></tp:nomenclature-citation></tp:nomenclature-citation-list></tp:nomenclature><tp:treatment-sec sec-type="Type material"><title>Type material.</title><p><italic>Holotype</italic>. QCAZ 8073 (Fig. <xref ref-type="fig" rid="F1">1</xref>), an adult male from Alto Tambo, 5 km on road to Placer, Bosque Integral Otokiki, <named-content xmlns:xlink="http://www.w3.org/1999/xlink" content-type="dwc:verbatimCoordinates" xlink:type="simple">0.90600°N; -78.60600°W</named-content> (DD), 620 m, Provincia Esmeraldas, Ecuador, collected on 2 May 2010 by I.G. Tapia, D. Almeida-Reinoso, J.M. Guayasamin and L.A. Coloma.</p><fig id="F1" position="float" orientation="portrait"><label>Figure 1.</label><caption><p>Holotype (QCAZ 8073, adult male, SVL = 119 mm) of <italic><tp:taxon-name><tp:taxon-name-part taxon-name-part-type="genus">Enyalioides</tp:taxon-name-part> <tp:taxon-name-part taxon-name-part-type="species">altotambo</tp:taxon-name-part></tp:taxon-name></italic> in dorsal (top) and ventral (bottom) views. Photographs by Luis A. Coloma.</p></caption><graphic xmlns:xlink="http://www.w3.org/1999/xlink" xlink:href="zookeys-494-107-g001.jpg" position="float" orientation="portrait" xlink:type="simple" id="oo_41480.jpg"/></fig><p><italic>Paratype</italic>. ECUADOR: Provincia Esmeraldas: QCAZ 6671, adult female, Alto Tambo, Balthazar river, <named-content xmlns:xlink="http://www.w3.org/1999/xlink" content-type="dwc:verbatimCoordinates" xlink:type="simple">0.90000°N; -78.61667°W</named-content>, 645 m, collected on 5 November 2005 by F. Ayala-Varela and I.G. Tapia.</p></tp:treatment-sec><tp:treatment-sec sec-type="Diagnosis"><title>Diagnosis.</title><p><italic><tp:taxon-name><tp:taxon-name-part taxon-name-part-type="genus">Enyalioides</tp:taxon-name-part> <tp:taxon-name-part taxon-name-part-type="species">altotambo</tp:taxon-name-part></tp:taxon-name></italic> differs from other species of <italic><tp:taxon-name><tp:taxon-name-part taxon-name-part-type="genus">Enyalioides</tp:taxon-name-part></tp:taxon-name></italic>, except for <italic><tp:taxon-name><tp:taxon-name-part taxon-name-part-type="genus">Enyalioides</tp:taxon-name-part> <tp:taxon-name-part taxon-name-part-type="species">oshaughnessyi</tp:taxon-name-part></tp:taxon-name></italic>, in having dorsal scales that are both smooth and homogeneous in size. It can be distinguished from <italic><tp:taxon-name><tp:taxon-name-part taxon-name-part-type="genus">Enyalioides</tp:taxon-name-part> <tp:taxon-name-part taxon-name-part-type="species">oshaughnessyi</tp:taxon-name-part></tp:taxon-name></italic> (character states in parentheses) by the following characters: iris brown in both sexes (iris bright red in both sexes); scales on lateral edge of skull roof just posterior to superciliaries strongly projected (moderately projected); adults of both sexes with light green spots on dorsum (if present, spots turquoise or blue); adult males with a black medial patch on gular region not extending dorsally to form an antehumeral bar (black patch under gular fold extending dorsally to form a short antehumeral bar); scales on flanks almost homogenous in size (flank scales heterogeneous in size, with a few enlarged, circular, keeled scales); pale postympanic stripe on lateral aspect of neck in both sexes (pale postympanic spot in both sexes), posterior surface of thighs without enlarged scales (scattered enlarged scales), tail length/total length 0.57–0.60 (0.59–0.62).</p></tp:treatment-sec><tp:treatment-sec sec-type="Description of holotype"><title>Description of holotype.</title><p>Male (Fig. <xref ref-type="fig" rid="F1">1</xref>); SVL = 119 mm; TL = 160 mm; maximum head width = 21.9 mm; head length = 29.8 mm; head height = 20.3 mm; dorsal head scales keeled or multicarinate, projected dorsally; parietal eye present; eight scales immediately posterior to superciliaries conical, dorsolaterally projected, and conspicuously larger than adjacent scales; temporal scales small, pyramidal, low; one large conical pretympanic scale; superciliaries 17; canthals five; postrostrals three; supralabials 13 if counted to a point below middle of eye; rostral divided into three small scales, similar in size to adjacent supralabials; one longitudinal row of lorilabials between suboculars and supralabials at level of middle of eye, longitudinal rows of lorilabials anterior to this point two; loreal region with small, keeled, and juxtaposed scales; nasal at level of supralabials V–VI; infralabials 11 if counted to a point below middle of eye; mental (1.68 mm wide × 1.98 mm high) slightly wider and 1.5 times higher than adjacent infralabials; postmentals three; gulars ventrally projected and separated from each other by skin covered with tiny granular scales; gular fold complete midventrally, extending dorsally and posteriorly to form an antehumeral fold; neck with some oblique folds, and a dorsolateral row of enlarged scales; distal aspect of oblique fold immediately anterior to antehumeral fold with approximately six enlarged scales similar in size to gulars, but more than three or four times the size of adjacent fold scales.</p><p>Vertebral crest strongly projected and decreasing in size posteriorly, with vertebrals on neck at least four times higher than those between hind limbs; crest bifurcates at a point approximately 10 mm posterior to the cloaca, and extends onto tail about 1/3 its length; body flanks between fore and hind limbs with slight dorsolateral fold; scales on dorsolateral fold slightly larger than adjacent scales; dorsal and flank scales small, smooth, imbricate, more or less homogeneous in size; ventral scales imbricate, keeled, rectangular or rhomboid, with a posterolateral mucron; ventrals more than twice the size (area) of dorsals.</p><p>Limb scales keeled dorsally and keeled or feebly keeled ventrally; scales on dorsal and posterior aspects of thighs heterogeneous in size, with most scales less than half the size of those scales on anterior and ventral aspects, separated from each other by skin covered with tiny granular scales; subdigitals on finger IV 25; subdigitals on toe IV 29; femoral pores on each side one; tail laterally compressed and gradually tapering posteriorly; caudal scales smooth at the base of tail, becoming keeled and imbricate towards tip, gradually increasing in size posteriorly on lateral and dorsal aspects of each caudal segment; caudals larger ventrally than dorsally; individual caudal segments three scales long ventrally and seven scales long dorsally.</p></tp:treatment-sec><tp:treatment-sec sec-type="Color in life of holotype"><title>Color in life of holotype</title><p>(Fig. <xref ref-type="fig" rid="F1">1</xref>). Head light green with a few black and dark brown scales; superciliaries, canthals and labials yellow; bluish cream blotch, wider than high, behind tympanum; pretympanic scales bluish cream; dorsal body background light green with a fine dark brown reticulation and scattered bluish cream scales; vertebrals yellowish green; tail green with incomplete dark brown rings; black irregular marks on limbs, covering most of hands and feet; chin white; gular region bluish cream anterolaterally grading into yellowish green and then bluish green posteriorly, with a posteromedial black patch; ventral aspect of body, limbs and tail dirty cream; flank color pattern extending onto ventrolateral aspect of body; iris brown with golden ring around pupil.</p></tp:treatment-sec><tp:treatment-sec sec-type="Variation"><title>Variation.</title><p>Variation in meristic and morphometric characters of <!--PageBreak--><italic><tp:taxon-name><tp:taxon-name-part taxon-name-part-type="genus">Enyalioides</tp:taxon-name-part> <tp:taxon-name-part taxon-name-part-type="species">altotambo</tp:taxon-name-part></tp:taxon-name></italic> are presented in Table <xref ref-type="table" rid="T2">2</xref>. The single female paratype (QCAZ 6671; Fig. <xref ref-type="fig" rid="F2">2</xref>) is similar in lepidosis and color patterns to the holotype. It differs from the holotype in lacking a black gular patch, and in having a longer pale postympanic stripe, a yellow chin, and a yellow gular region. Furthermore, the scales on the lateral edge of the skull roof and those forming the vertebral crest are more projected in the female (Fig. <xref ref-type="fig" rid="F2">2</xref>); however, this variation could be ontogenetic rather than sexual because the female is larger (SVL = 134 mm) than the male (SVL = 119).</p><fig id="F2" position="float" orientation="portrait"><label>Figure 2.</label><caption><p>Paratype (QCAZ 6671, adult female, SVL = 132 mm) of <italic><tp:taxon-name><tp:taxon-name-part taxon-name-part-type="genus">Enyalioides</tp:taxon-name-part> <tp:taxon-name-part taxon-name-part-type="species">altotambo</tp:taxon-name-part></tp:taxon-name></italic>. Photograph by Luis A. Coloma.</p></caption><graphic xmlns:xlink="http://www.w3.org/1999/xlink" xlink:href="zookeys-494-107-g002.jpg" position="float" orientation="portrait" xlink:type="simple" id="oo_41481.jpg"/></fig><table-wrap id="T2" position="float" orientation="portrait"><label>Table 2.</label><caption><p>Summary of morphological characters and measurements (mm) of <italic><tp:taxon-name><tp:taxon-name-part taxon-name-part-type="genus">Enyalioides</tp:taxon-name-part> <tp:taxon-name-part taxon-name-part-type="species">altotambo</tp:taxon-name-part></tp:taxon-name></italic>, <italic><tp:taxon-name><tp:taxon-name-part taxon-name-part-type="genus">Enyalioides</tp:taxon-name-part> <tp:taxon-name-part taxon-name-part-type="species">anisolepis</tp:taxon-name-part></tp:taxon-name></italic> and <italic><tp:taxon-name><tp:taxon-name-part taxon-name-part-type="genus">Enyalioides</tp:taxon-name-part> <tp:taxon-name-part taxon-name-part-type="species">sophiarothschildae</tp:taxon-name-part></tp:taxon-name></italic>. Range (first line) and mean ± standard deviation (second line) are given for quantitative characters, except when there was no variation.</p></caption><table rules="all"><tbody><tr><th rowspan="1" colspan="1">Character</th><th rowspan="1" colspan="1"><italic><tp:taxon-name><tp:taxon-name-part taxon-name-part-type="genus">Enyalioides</tp:taxon-name-part> <tp:taxon-name-part taxon-name-part-type="species">altotambo</tp:taxon-name-part></tp:taxon-name></italic> <italic>N</italic> = 2</th><th rowspan="1" colspan="1"><italic><tp:taxon-name><tp:taxon-name-part taxon-name-part-type="genus">Enyalioides</tp:taxon-name-part> <tp:taxon-name-part taxon-name-part-type="species">anisolepis</tp:taxon-name-part></tp:taxon-name></italic> <italic>N</italic> = 15</th><th rowspan="1" colspan="1"><italic><tp:taxon-name><tp:taxon-name-part taxon-name-part-type="genus">Enyalioides</tp:taxon-name-part> <tp:taxon-name-part taxon-name-part-type="species">sophiarothschildae</tp:taxon-name-part></tp:taxon-name></italic> <italic>N</italic> = 3</th></tr><tr><td rowspan="1" colspan="1">Dorsals in transverse row between dorsolateral crests at midbody</td><td rowspan="1" colspan="1">39–40<break/> 39.5 ± 0.71</td><td rowspan="1" colspan="1">28–35<break/> 32.00 ± 2.83</td><td rowspan="1" colspan="1">22–26<break/> 24.33 ± 2.08</td></tr><tr><td rowspan="1" colspan="1">Ventrals in transverse row at midbody</td><td rowspan="1" colspan="1">31–33<break/> 32.00 ± 1.41</td><td rowspan="1" colspan="1">23–29<break/> 26.53 ± 1.92</td><td rowspan="1" colspan="1">23–26<break/> 25.00 ± 1.73</td></tr><tr><td rowspan="1" colspan="1">Vertebrals from occiput to base of tail</td><td rowspan="1" colspan="1">50–51<break/> 50.50 ± 0.71</td><td rowspan="1" colspan="1">43–62<break/> 50.87 ± 6.27</td><td rowspan="1" colspan="1">51–57<break/> 54.00 ± 3.00</td></tr><tr><td rowspan="1" colspan="1">Gulars</td><td rowspan="1" colspan="1">47</td><td rowspan="1" colspan="1">30–35<break/> 31.71 ± 1.49</td><td rowspan="1" colspan="1">36</td></tr><tr><td rowspan="1" colspan="1">Infralabials</td><td rowspan="1" colspan="1">11</td><td rowspan="1" colspan="1">9</td><td rowspan="1" colspan="1">9–11<break/> 10.00 ± 1.00</td></tr><tr><td rowspan="1" colspan="1">Supralabials</td><td rowspan="1" colspan="1">13</td><td rowspan="1" colspan="1">10–12<break/> 10.77 ± 0.60</td><td rowspan="1" colspan="1">9–12<break/> 10.67 ± 1.53</td></tr><tr><td rowspan="1" colspan="1">Canthals</td><td rowspan="1" colspan="1">5</td><td rowspan="1" colspan="1">5–6<break/> 5.43 ± 0.51</td><td rowspan="1" colspan="1">5</td></tr><tr><td rowspan="1" colspan="1">Superciliaries</td><td rowspan="1" colspan="1">14–17<break/> 15.50 ± 2.12</td><td rowspan="1" colspan="1">13–18<break/> 15.57 ± 1.40</td><td rowspan="1" colspan="1">13–15<break/> 14.00 ± 1.00</td></tr><tr><td rowspan="1" colspan="1">Transverse rows of ventrals between fore and hind limbs</td><td rowspan="1" colspan="1">47–49<break/> 48.00 ± 1.41</td><td rowspan="1" colspan="1">38–46<break/> 41.27 ± 2.60</td><td rowspan="1" colspan="1">37–40<break/> 38.67 ± 1.53</td></tr><tr><td rowspan="1" colspan="1">Subdigitals finger IV</td><td rowspan="1" colspan="1">23–25<break/> 24.00 ± 1.41</td><td rowspan="1" colspan="1">15–20<break/> 18.36 ± 1.39</td><td rowspan="1" colspan="1">18–19<break/> 18.67 ± 0.58</td></tr><tr><td rowspan="1" colspan="1">Subdigitals toe IV</td><td rowspan="1" colspan="1">27–29<break/> 28.00 ± 1.41</td><td rowspan="1" colspan="1">24–27<break/> 25.14 ± 0.86</td><td rowspan="1" colspan="1">22–27<break/> 25.33 ± 2.89</td></tr><tr><td rowspan="1" colspan="1">Femoral pores</td><td rowspan="1" colspan="1">1–2<break/> 1.50 ± 0.71</td><td rowspan="1" colspan="1">0–3<break/> 1.64 ± 1.01</td><td rowspan="1" colspan="1">3–4<break/> 3.67 ± 0.58</td></tr><tr><td rowspan="1" colspan="1">Tail length/Total length</td><td rowspan="1" colspan="1">0.57–0.60<break/> 0.59 ± 0.02</td><td rowspan="1" colspan="1">0.59–0.71<break/> 0.62 ± 0.03</td><td rowspan="1" colspan="1">0.60–0.61<break/> 0.61 ± 0.01</td></tr></tbody></table></table-wrap></tp:treatment-sec><tp:treatment-sec sec-type="Distribution"><title>Distribution.</title><p><italic><tp:taxon-name><tp:taxon-name-part taxon-name-part-type="genus">Enyalioides</tp:taxon-name-part> <tp:taxon-name-part taxon-name-part-type="species">altotambo</tp:taxon-name-part></tp:taxon-name></italic> is only known from two adjacent localities at 620–645 m in the Chocoan rainforests of northwestern Ecuador (Fig. <xref ref-type="fig" rid="F3">3</xref>). Female paratype QCAZ 6671 was found at 5:30 pm with its head facing up on a tree trunk.</p><fig id="F3" position="float" orientation="portrait"><label>Figure 3.</label><caption><p>Distribution of <italic><tp:taxon-name><tp:taxon-name-part taxon-name-part-type="genus">Enyalioides</tp:taxon-name-part> <tp:taxon-name-part taxon-name-part-type="species">altotambo</tp:taxon-name-part></tp:taxon-name></italic> (circles), <italic><tp:taxon-name><tp:taxon-name-part taxon-name-part-type="genus">Enyalioides</tp:taxon-name-part> <tp:taxon-name-part taxon-name-part-type="species">anisolepis</tp:taxon-name-part></tp:taxon-name></italic> (triangles) and <italic><tp:taxon-name><tp:taxon-name-part taxon-name-part-type="genus">Enyalioides</tp:taxon-name-part> <tp:taxon-name-part taxon-name-part-type="species">sophiarothschildae</tp:taxon-name-part></tp:taxon-name></italic> (squares).</p></caption><graphic xmlns:xlink="http://www.w3.org/1999/xlink" xlink:href="zookeys-494-107-g003.jpg" position="float" orientation="portrait" xlink:type="simple" id="oo_41482.jpg"/></fig></tp:treatment-sec><tp:treatment-sec sec-type="Etymology"><title>Etymology.</title><p>The specific epithet is a noun in apposition and refers to Alto Tambo, Provincia Esmeraldas, Ecuador, a village on the Ibarra-San Lorenzo road where <italic><tp:taxon-name><tp:taxon-name-part taxon-name-part-type="genus">Enyalioides</tp:taxon-name-part> <tp:taxon-name-part taxon-name-part-type="species">altotambo</tp:taxon-name-part></tp:taxon-name></italic> was discovered.</p></tp:treatment-sec><tp:treatment-sec sec-type="Remarks"><title>Remarks.</title><p>Although previously referred to <!--PageBreak--><!--PageBreak--><italic><tp:taxon-name><tp:taxon-name-part taxon-name-part-type="genus">Enyalioides</tp:taxon-name-part> <tp:taxon-name-part taxon-name-part-type="species">oshaughnessyi</tp:taxon-name-part></tp:taxon-name></italic>, the possibility that the specimens here named <italic><tp:taxon-name><tp:taxon-name-part taxon-name-part-type="genus">Enyalioides</tp:taxon-name-part> <tp:taxon-name-part taxon-name-part-type="species">altotambo</tp:taxon-name-part></tp:taxon-name></italic> represented a distinct species was recognized in previous studies. In a phylogenetic analysis of hoplocercine lizards, <xref ref-type="bibr" rid="B13">Torres-Carvajal and de Queiroz (2009)</xref> found “<italic><tp:taxon-name><tp:taxon-name-part taxon-name-part-type="genus">Enyalioides</tp:taxon-name-part> <tp:taxon-name-part taxon-name-part-type="species">oshaughnessyi</tp:taxon-name-part></tp:taxon-name></italic>” to be paraphyletic relative to <italic><tp:taxon-name><tp:taxon-name-part taxon-name-part-type="genus">Enyalioides</tp:taxon-name-part> <tp:taxon-name-part taxon-name-part-type="species">touzeti</tp:taxon-name-part></tp:taxon-name></italic> based on three samples of “<italic><tp:taxon-name><tp:taxon-name-part taxon-name-part-type="genus">Enyalioides</tp:taxon-name-part> <tp:taxon-name-part taxon-name-part-type="species">oshaughnessyi</tp:taxon-name-part></tp:taxon-name></italic>”. One of them corresponded to the paratype of <italic><tp:taxon-name><tp:taxon-name-part taxon-name-part-type="genus">Enyalioides</tp:taxon-name-part> <tp:taxon-name-part taxon-name-part-type="species">altotambo</tp:taxon-name-part></tp:taxon-name></italic>, and was sister to a clade containing the sister taxa <italic><tp:taxon-name><tp:taxon-name-part taxon-name-part-type="genus">Enyalioides</tp:taxon-name-part> <tp:taxon-name-part taxon-name-part-type="species">touzeti</tp:taxon-name-part></tp:taxon-name></italic> and <italic><tp:taxon-name><tp:taxon-name-part taxon-name-part-type="genus">Enyalioides</tp:taxon-name-part> <tp:taxon-name-part taxon-name-part-type="species">oshaughnessyi</tp:taxon-name-part></tp:taxon-name></italic>. <xref ref-type="bibr" rid="B15">Torres-Carvajal et al. (2011)</xref> noted that the color of the iris in live specimens of “<italic><tp:taxon-name><tp:taxon-name-part taxon-name-part-type="genus">Enyalioides</tp:taxon-name-part> <tp:taxon-name-part taxon-name-part-type="species">oshaughnessyi</tp:taxon-name-part></tp:taxon-name></italic>” from Alto Tambo was not bright red as in live specimens of “<italic><tp:taxon-name><tp:taxon-name-part taxon-name-part-type="genus">Enyalioides</tp:taxon-name-part> <tp:taxon-name-part taxon-name-part-type="species">oshaughnessyi</tp:taxon-name-part></tp:taxon-name></italic>” from other localities and suggested that the two forms represented separate species. Nonetheless, these authors found no other differences between the two potential species and refrained from associating the name <italic><tp:taxon-name><tp:taxon-name-part taxon-name-part-type="genus">Enyalioides</tp:taxon-name-part> <tp:taxon-name-part taxon-name-part-type="species">oshaughnessyi</tp:taxon-name-part></tp:taxon-name></italic> with one versus the other because the type locality data of <italic><tp:taxon-name><tp:taxon-name-part taxon-name-part-type="genus">Enyalioides</tp:taxon-name-part> <tp:taxon-name-part taxon-name-part-type="species">oshaughnessyi</tp:taxon-name-part></tp:taxon-name></italic> is vague (“Ecuador”), and the color of the iris was not recorded in its original description (<xref ref-type="bibr" rid="B1">Boulenger 1881</xref>). Here we recognize known populations other than that at Alto Tambo as <italic><tp:taxon-name><tp:taxon-name-part taxon-name-part-type="genus">Enyalioides</tp:taxon-name-part> <tp:taxon-name-part taxon-name-part-type="species">oshaughnessyi</tp:taxon-name-part></tp:taxon-name></italic> based on the enlarged, circular and keeled scales scattered on the flanks of <italic><tp:taxon-name><tp:taxon-name-part taxon-name-part-type="genus">Enyalioides</tp:taxon-name-part> <tp:taxon-name-part taxon-name-part-type="species">oshaughnessyi</tp:taxon-name-part></tp:taxon-name></italic> (absent in <italic><tp:taxon-name><tp:taxon-name-part taxon-name-part-type="genus">Enyalioides</tp:taxon-name-part> <tp:taxon-name-part taxon-name-part-type="species">altotambo</tp:taxon-name-part></tp:taxon-name></italic>), as described and illustrated in its original description (Fig. <xref ref-type="fig" rid="F4">4</xref>; <xref ref-type="bibr" rid="B1">Boulenger 1881</xref>).</p><fig id="F4" position="float" orientation="portrait"><label>Figure 4.</label><caption><p>Holotype of <italic><tp:taxon-name><tp:taxon-name-part taxon-name-part-type="genus">Enyalioides</tp:taxon-name-part> <tp:taxon-name-part taxon-name-part-type="species">oshaughnessyi</tp:taxon-name-part></tp:taxon-name></italic> (MRHN [Museum Royal d’Histoire Naturelle, Belgium] 2009, adult male). Illustration taken from original description (<xref ref-type="bibr" rid="B1">Boulenger 1881</xref>).</p></caption><graphic xmlns:xlink="http://www.w3.org/1999/xlink" xlink:href="zookeys-494-107-g004.jpg" position="float" orientation="portrait" xlink:type="simple" id="oo_41483.jpg"/></fig></tp:treatment-sec><ref-list><ref id="B15"><mixed-citation xmlns:xlink="http://www.w3.org/1999/xlink" xlink:type="simple"><person-group><name name-style="western"><surname>Torres-Carvajal</surname><given-names>O</given-names></name><name name-style="western"><surname>Etheridge</surname><given-names>R</given-names></name><name name-style="western"><surname>de Queiroz</surname><given-names>K</given-names></name></person-group> (<year>2011</year>) <article-title>A systematic revision of Neotropical lizards in the clade <italic><tp:taxon-name><tp:taxon-name-part taxon-name-part-type="genus">Hoplocercinae</tp:taxon-name-part></tp:taxon-name></italic> (<tp:taxon-name><tp:taxon-name-part taxon-name-part-type="order">Squamata</tp:taxon-name-part></tp:taxon-name>: <tp:taxon-name><tp:taxon-name-part taxon-name-part-type="suborder">Iguania</tp:taxon-name-part></tp:taxon-name>).</article-title><source>Zootaxa</source><volume>2752</volume>: <fpage>1</fpage>–<lpage>44</lpage>.</mixed-citation></ref><ref id="B13"><mixed-citation xmlns:xlink="http://www.w3.org/1999/xlink" xlink:type="simple"><person-group><name name-style="western"><surname>Torres-Carvajal</surname><given-names>O</given-names></name><name name-style="western"><surname>de Queiroz</surname><given-names>K</given-names></name></person-group> (<year>2009</year>) <article-title>Phylogeny of hoplocercine lizards (<tp:taxon-name><tp:taxon-name-part taxon-name-part-type="order">Squamata</tp:taxon-name-part></tp:taxon-name>: <tp:taxon-name><tp:taxon-name-part taxon-name-part-type="suborder">Iguania</tp:taxon-name-part></tp:taxon-name>) with estimates of relative divergence times.</article-title><source>Molecular Phylogenetics and Evolution</source><volume>50</volume>: <fpage>31</fpage>–<lpage>43</lpage>. doi: <ext-link ext-link-type="doi" xlink:href="10.1016/j.ympev.2008.10.002" xlink:type="simple">10.1016/j.ympev.2008.10.002</ext-link></mixed-citation></ref><ref id="B1"><mixed-citation xmlns:xlink="http://www.w3.org/1999/xlink" xlink:type="simple"><person-group><name name-style="western"><surname>Boulenger</surname><given-names>GA</given-names></name></person-group> (<year>1881</year>) <article-title>Description of a new species of <italic><tp:taxon-name><tp:taxon-name-part taxon-name-part-type="genus">Enyalius</tp:taxon-name-part></tp:taxon-name></italic> in the Brussels Museum.</article-title><source>Proceedings of the Zoological Society of London</source><volume>1881</volume>: <fpage>246</fpage>–<lpage>247</lpage>. doi: <ext-link ext-link-type="doi" xlink:href="10.1111/j.1096-3642.1881.tb01283.x" xlink:type="simple">10.1111/j.1096-3642.1881.tb01283.x</ext-link></mixed-citation></ref></ref-list></tp:taxon-treatment>
